# Supplementary material for: 'We pledge to improve the health of our entire community': Improving health worker motivation and performance in Bihar, India through teamwork, recognition, and non-financial incentives
Source: PLoS One. 2018 Aug 30;13(8):e0203265. doi: 10.1371/journal.pone.0203265 (PMC6117047; doi:10.1371/journal.pone.0203265)
Supplement: S2 Data — (XLSX) [file pone.0203265.s004.xlsx]

## Sheet: Data - ANMs
QA5	Q104_YEARS	Q106	Q107	Q109	Q110_YEAR	Q114	Q115	Q116	Q117	Q118	Q119	Q120	Q121	Q122	Q123	Q124	Q125	Q126	Q127	Q128	Q129	Q130	Q131	Q133	Q135	Q136	Q137	Q138	Q139	Q140	Q141	Q142	Q143	Q144	Q145	Q146	Q147	Q148	Q149	Q150	Q151	Q152	Q153	Q154	Q155	Q161	Q162	Q163	Q164
1	31	3	1	12	7	4	4	1	1	4	4	4	1	1	4	4	4	4	4	4	4	4	1	4	4	3	4	4	2	2	4	4	4	1	4	1	4	4	4	4	4	4	4	1	4	2	4	4	1
1	26	1	1	14	0	4	4	1	3	3	2	3	1	2	3	4	4	4	4	3	3	4	1	4	4	4	3	4	2	3	2	4	4	4	0	0	0	3	3	2	3	4	4	4	4	8	4	3	3
1	52	4	1	10	27	3	4	1	2	3	4	2	2	2	4	4	3	4	4	4	4	3	1	4	4	4	4	4	2	4	3	3	4	4	4	1	3	4	3	3	3	4	3	4	3	1	4	3	4
1	51	4	1	10	25	4	4	2	3	3	2	4	4	2	4	4	4	4	4	4	4	4	1	4	4	2	4	4	2	4	3	4	4	4	4	2	4	4	4	4	4	4	4	4	4	2	4	3	2
1	58	4	1	10	34	4	4	1	1	4	1	4	1	1	4	4	4	4	4	4	4	4	1	4	4	4	4	4	1	4	4	4	4	4	4	4	4	4	4	4	4	4	4	4	4	5	4	5	2
1	28	3	1	10	7	4	3	1	2	4	1	4	1	1	4	4	4	4	4	4	4	4	2	3	4	2	3	4	2	3	5	4	4	4	4	1	4	3	4	4	4	4	4	3	2	8	8	1	3
1	44	4	1	15	7	4	4	2	1	4	1	4	1	1	4	4	4	4	4	4	4	4	1	4	4	2	4	4	1	4	3	4	4	1	4	1	4	4	4	4	4	4	4	4	4	8	4	1	2
1	38	3	1	10	6	4	4	2	1	4	1	4	1	2	4	4	4	4	4	4	3	4	1	4	4	2	4	4	2	4	1	4	4	1	4	1	4	4	4	4	4	4	4	4	4	2	4	4	2
1	50	4	2	10	26	3	4	1	1	3	3	4	1	3	4	4	4	4	3	3	4	3	1	4	3	2	4	4	1	4	2	3	4	4	4	1	3	3	4	4	4	4	3	4	4	1	4	8	2
1	52	4	1	12	26	4	4	1	2	4	1	4	1	1	4	4	4	4	4	4	4	3	1	4	4	4	4	4	2	4	3	4	4	4	4	1	4	4	4	4	4	4	4	4	4	1	4	1	3
1	60	4	1	10	34	4	4	1	1	4	1	4	1	1	4	4	4	4	4	4	4	4	1	4	4	4	4	4	2	4	3	3	4	3	4	1	4	4	4	4	4	4	4	4	4	2	4	1	2
1	52	3	1	12	27	4	4	1	1	4	1	4	1	1	4	4	4	4	4	3	4	4	1	4	3	3	4	4	1	4	3	4	4	4	4	1	4	4	4	4	4	4	4	4	4	8	8	6	2
1	57	3	1	12	28	4	4	1	1	4	1	4	1	2	4	4	4	3	4	4	4	3	1	4	3	3	4	4	2	4	3	4	3	1	3	1	3	3	3	4	4	4	4	3	3	2	4	4	3
1	30	3	1	12	6	4	4	1	1	4	1	4	1	1	4	4	4	4	4	4	4	4	1	4	4	4	4	4	3	2	2	4	4	2	4	1	4	4	4	4	4	4	4	4	4	2	4	4	2
1	52	4	1	10	25	4	4	1	1	4	2	4	1	2	4	4	4	4	4	4	4	4	1	4	4	4	4	4	2	3	2	4	4	2	4	1	4	4	4	4	4	4	4	4	3	2	4	4	2
1	41	4	1	15	9	4	4	1	1	4	1	3	1	1	4	4	4	3	4	4	4	3	1	4	4	4	4	4	3	4	4	4	4	2	4	2	4	4	4	4	4	4	4	4	1	2	4	4	2
1	40	4	1	10	7	4	3	1	2	4	1	3	1	1	4	4	4	4	4	4	4	3	1	3	3	2	4	4	3	4	1	3	3	1	4	1	4	4	4	4	4	4	4	4	3	2	4	3	3
1	31	3	1	10	6	4	4	1	1	4	1	4	1	1	4	4	4	4	4	4	3	4	2	4	4	3	4	3	2	3	4	4	4	1	4	1	4	4	3	4	4	4	4	3	3	2	4	1	1
1	44	4	1	15	10	4	4	1	1	4	1	4	1	1	4	4	4	4	4	4	4	4	1	4	4	4	4	4	3	4	3	4	4	2	4	2	4	4	4	4	4	4	4	4	3	2	4	1	2
1	47	4	1	12	26	4	4	1	1	4	2	4	1	2	4	4	4	4	4	4	4	4	1	4	3	3	4	4	2	4	3	4	4	4	4	1	4	4	4	3	4	4	4	4	4	2	4	5	4
1	51	4	1	10	29	4	4	1	2	3	1	4	1	1	4	4	4	4	4	4	4	3	2	4	3	3	3	4	2	4	5	3	2	2	4	1	4	4	3	4	4	3	4	4	3	2	4	6	3
1	29	4	1	12	7	4	4	2	1	4	1	4	1	1	4	4	4	4	4	4	4	4	1	4	3	3	4	4	2	4	4	4	3	4	4	1	4	4	4	4	4	4	4	4	4	2	4	4	1
1	25	4	5	15	7	4	4	1	1	4	1	3	4	1	4	4	4	4	4	4	4	4	1	4	4	2	4	4	2	4	3	4	4	4	4	1	4	4	4	4	4	4	4	4	4	2	4	1	2
1	51	4	1	12	28	4	4	1	1	4	1	4	1	1	4	4	4	4	4	4	4	4	1	4	4	4	4	4	2	4	3	4	4	4	4	1	4	4	4	4	4	4	4	4	2	2	4	5	2
1	48	4	1	12	27	4	4	3	2	4	1	4	1	1	4	4	4	3	4	4	4	4	1	4	4	3	4	4	2	3	1	4	4	1	4	1	4	4	4	4	4	4	4	3	3	5	4	4	2
1	35	3	1	12	7	4	4	3	1	4	1	4	1	3	4	4	4	4	4	4	4	4	1	4	4	3	4	4	2	3	3	4	4	2	4	1	3	4	4	4	4	4	4	4	3	2	4	4	1
1	51	4	1	12	31	4	4	1	1	4	1	4	1	1	4	4	4	4	4	4	4	4	1	4	4	4	4	4	2	4	3	4	4	2	4	1	4	4	4	4	4	4	4	4	3	2	4	4	2
1	42	4	1	10	19	4	4	3	2	4	2	4	1	1	4	4	4	4	4	4	4	4	1	4	4	2	4	4	1	4	4	4	4	4	4	2	4	4	4	4	4	4	4	4	4	2	4	3	1
1	50	3	1	12	7	4	4	3	2	4	2	4	2	1	4	4	4	4	4	4	3	3	2	4	4	3	4	4	2	4	4	4	4	4	4	4	4	4	4	4	4	4	4	4	4	2	2	3	3
1	50	4	1	12	25	4	4	1	1	4	2	4	1	1	4	4	4	4	4	4	4	4	1	4	4	2	4	4	1	4	2	4	4	4	4	1	4	4	4	4	4	4	4	4	4	3	2	3	2
1	42	4	1	12	7	4	4	2	2	4	2	4	2	2	4	4	4	4	4	4	4	4	1	4	4	4	4	3	1	4	2	4	3	3	4	1	4	4	4	4	4	4	4	4	4	2	4	6	2
1	51	4	1	10	26	4	4	2	2	4	1	4	1	3	4	4	4	4	4	3	4	4	1	4	4	4	4	4	1	4	2	3	4	4	4	1	3	4	4	4	4	4	4	4	4	8	4	5	3
1	52	4	1	12	26	4	4	1	1	4	1	4	1	1	4	4	4	4	4	4	4	4	1	4	4	4	4	4	2	4	3	4	4	4	4	1	4	4	4	4	4	4	4	4	4	2	4	1	3
1	47	4	1	15	13	4	4	3	1	4	1	4	2	1	4	4	4	4	4	4	4	4	1	4	4	4	4	4	2	2	4	4	4	4	4	1	4	4	4	4	4	4	4	4	4	2	2	1	4
1	52	3	1	10	24	4	4	1	2	4	1	3	1	1	4	4	4	3	4	4	4	4	1	3	4	4	4	4	2	3	5	4	4	3	4	1	4	4	4	4	4	4	4	4	4	1	4	3	2
1	37	1	1	10	7	3	3	3	2	4	3	3	3	2	3	4	3	4	3	4	3	3	4	3	2	3	3	3	2	4	3	4	4	4	4	1	4	3	3	3	3	3	3	2	3	3	4	1	1
1	50	4	1	15	29	4	4	1	4	4	1	4	1	3	4	4	4	4	4	4	3	4	1	4	4	3	4	3	2	4	3	4	4	3	4	1	4	4	4	4	3	3	3	4	4	4	4	1	3
1	51	4	1	10	27	4	3	2	3	4	3	3	2	3	4	4	4	4	4	4	4	4	2	3	4	4	4	3	4	4	1	4	2	4	3	2	4	3	3	3	3	3	3	3	3	8	8	1	1
1	45	1	1	10	7	4	4	1	1	4	1	4	1	1	4	4	4	4	4	4	4	4	1	4	4	4	4	4	1	4	3	4	4	4	4	1	4	4	4	4	4	4	4	4	4	2	3	3	2
1	32	4	1	10	5	4	4	1	1	4	1	4	1	1	4	4	4	4	4	4	4	4	1	4	4	4	4	4	2	4	1	4	4	4	4	1	4	4	4	4	4	4	4	4	4	2	4	1	2
1	30	3	1	12	6	4	4	1	1	4	1	4	1	1	4	4	4	4	4	4	4	4	1	4	4	4	4	4	2	4	1	4	4	4	4	1	4	4	4	4	4	4	4	4	4	5	4	1	2
1	44	1	1	10	23	4	3	1	2	3	1	4	2	4	4	4	4	3	4	3	4	3	2	3	3	3	3	4	4	4	5	4	3	4	3	1	2	3	3	3	3	3	3	3	3	3	2	1	4
1	53	4	1	12	32	4	4	1	1	4	1	4	1	1	4	4	4	4	4	4	4	4	1	4	4	4	4	4	2	4	3	3	3	4	4	1	4	4	4	4	4	4	4	4	4	2	2	5	4
1	27	3	1	12	8	4	4	3	1	4	1	4	1	1	4	4	4	4	4	4	1	4	1	4	4	1	4	4	2	2	3	4	4	1	4	1	3	4	4	4	4	4	4	4	4	3	3	1	1
1	46	4	1	12	22	4	4	1	1	4	1	4	1	1	4	3	4	4	4	4	4	4	1	4	4	4	4	4	3	4	1	3	4	1	4	1	4	4	4	4	4	4	4	4	4	2	4	5	2
1	56	3	1	10	34	4	4	2	2	4	3	4	2	2	3	3	4	4	4	4	4	4	2	3	4	4	4	4	1	4	3	4	3	4	4	1	4	4	4	4	4	4	4	4	4	8	4	8	4
1	43	4	1	12	7	4	4	3	1	4	1	3	1	1	4	4	4	3	4	3	4	4	1	4	4	2	4	4	2	4	5	4	4	4	4	1	4	4	4	4	4	4	4	4	4	2	4	5	2
1	46	4	1	12	26	4	4	1	1	4	1	4	1	1	4	4	4	4	4	4	4	4	1	4	4	4	4	4	3	2	3	4	4	4	4	2	4	4	4	4	4	4	4	4	4	3	4	1	2
1	54	4	1	12	32	4	4	1	1	4	1	3	1	3	4	4	4	4	4	4	4	4	1	4	4	4	4	4	4	4	4	4	4	4	4	1	4	4	4	4	4	4	4	4	4	2	4	1	2
1	37	3	1	12	6	4	4	1	1	4	1	4	1	1	4	4	4	4	4	4	4	4	1	4	2	4	4	4	2	4	4	4	4	4	4	1	4	4	4	4	4	4	4	4	4	8	4	1	2
1	48	4	1	12	27	4	4	1	1	4	1	4	1	1	4	4	4	4	4	4	4	4	1	4	4	2	4	4	2	4	5	4	4	1	4	1	4	4	4	4	4	4	4	4	4	2	4	3	4
1	23	3	1	14	0	4	4	1	1	4	4	4	1	1	4	4	4	4	4	4	3	4	1	4	4	1	4	4	2	4	3	4	4	1	4	1	4	4	4	4	4	4	4	4	4	2	4	1	2
2	56	3	1	10	31	3	4	2	2	3	2	3	2	3	4	4	4	4	4	4	2	4	1	4	3	4	3	4	2	1	1	4	2	4	4	1	3	3	4	3	3	3	4	3	3	5	4	3
2	51	4	1	12	31	3	4	1	2	4	3	3	2	2	4	4	4	4	4	4	4	3	2	3	3	2	3	3	1	4	4	3	4	1	4	1	3	3	4	3	2	3	3	2	3	2	4	1
2	23	3	1	16	0	3	4	3	3	3	2	3	4	4	4	4	4	4	4	4	4	4	1	4	4	4	4	4	1	4	5	3	4	3	3	2	1	4	4	4	4	4	3	3	3	2	4	1
2	27	3	1	11	6	3	4	2	3	4	3	3	2	1	4	3	3	3	3	3	3	3	2	3	3	1	3	3	3	2	2	2	2	4	3	2	3	3	2	3	3	3	3	3	3	2	4	3
2	58	4	2	10	34	4	4	3	3	3	1	1	3	3	3	3	3	3	4	3	4	4	1	4	3	3	3	4	2	4	4	4	3	3	3	1	4	3	4	3	3	3	3	3	4	2	2	4
2	57	4	1	12	35	4	3	3	4	1	3	3	4	3	4	4	4	4	4	4	4	4	1	4	4	4	2	4	2	4	3	4	4	4	4	2	4	3	4	4	4	4	3	4	4	1	4	2
2	48	4	2	10	25	4	4	1	1	4	1	4	1	1	4	4	4	4	4	4	4	4	0	4	4	4	4	4	2	4	2	4	4	4	4	4	4	4	4	4	4	4	4	4	4	4	2	1
2	38	3	2	12	6	4	4	1	3	4	1	4	1	4	4	4	4	4	4	4	4	4	1	4	4	4	4	4	1	4	2	4	4	1	4	1	4	4	3	4	4	4	4	4	4	2	4	1
2	48	4	1	15	26	4	4	3	3	4	3	4	1	1	4	4	4	4	4	4	4	4	1	4	4	4	4	4	2	4	3	4	4	4	4	1	4	4	4	4	4	4	4	4	4	2	2	1
2	45	4	1	12	22	4	4	1	1	3	1	4	1	1	4	4	4	4	4	4	4	4	1	4	4	4	4	4	1	4	3	4	4	1	4	1	4	4	3	4	4	4	4	4	2	4	2	1
2	42	4	1	10	7	4	4	2	2	4	2	3	2	2	4	4	4	4	4	4	4	4	1	4	4	3	4	4	2	3	5	4	4	4	4	1	4	4	4	4	4	4	4	4	4	2	4	1
2	46	4	1	15	14	4	3	1	3	4	3	3	1	4	4	4	4	4	4	3	4	4	1	4	4	4	4	4	2	4	5	4	4	4	4	1	3	4	3	4	4	4	4	4	4	4	4	1
2	55	4	1	11	29	4	4	1	4	3	4	1	4	3	3	4	3	3	3	3	3	4	2	2	4	3	3	3	1	4	5	4	4	4	4	1	3	4	2	3	3	4	3	3	2	8	4	3
2	32	4	1	11	8	3	4	2	2	3	3	3	3	3	4	4	3	3	4	4	4	4	2	1	3	3	4	3	2	4	1	2	2	1	4	1	4	4	3	3	1	4	4	4	3	4	3	3
2	55	4	1	11	29	4	4	1	4	3	4	1	4	3	3	4	3	3	3	3	3	4	2	2	4	3	3	3	1	4	5	4	4	4	4	1	3	4	2	3	3	4	3	3	2	2	4	3
2	48	3	1	10	29	4	4	2	2	3	1	3	2	1	4	4	4	4	4	4	4	4	2	4	4	3	4	4	2	4	3	4	4	3	4	1	4	4	4	4	4	4	4	4	4	2	4	1
2	50	4	2	10	7	4	4	2	2	3	1	4	2	2	4	4	4	4	4	4	3	4	1	4	4	1	4	4	3	2	1	4	4	4	4	1	4	4	4	4	4	4	4	4	4	2	4	1
2	44	4	1	12	7	4	4	1	2	4	2	3	3	2	4	3	3	3	4	3	3	4	1	3	4	2	4	4	2	3	3	4	3	1	4	1	4	4	3	3	4	4	4	3	4	1	4	1
2	55	4	1	10	31	4	4	3	2	4	2	3	2	2	4	4	4	4	4	4	4	4	1	4	4	3	3	4	2	4	3	4	4	4	4	1	4	4	4	4	4	4	4	4	4	5	4	3
2	44	4	1	12	25	3	4	4	3	3	4	4	1	1	4	4	4	4	3	3	4	4	1	4	4	2	4	4	1	4	4	4	4	4	3	3	4	4	4	4	4	4	4	4	4	2	4	1
2	35	3	1	15	9	4	4	1	4	4	2	3	1	1	4	4	4	4	4	4	4	4	1	4	4	4	4	4	2	3	3	4	4	4	4	1	4	4	4	4	4	4	4	4	4	2	8	1
2	44	4	1	12	26	4	3	2	2	3	3	3	2	3	3	4	4	4	3	3	2	3	2	3	3	4	3	4	2	3	2	4	4	1	4	1	4	3	3	3	3	3	4	3	4	2	8	1
2	60	3	1	12	36	3	3	2	3	3	2	4	2	2	4	4	4	3	4	3	4	4	2	3	3	4	4	4	2	4	4	3	3	4	4	2	3	3	3	4	3	3	4	4	4	1	4	1
2	52	4	2	10	35	3	4	2	2	3	2	3	2	2	4	3	4	3	4	4	4	4	1	4	4	3	4	4	3	4	2	3	4	4	0	0	0	4	4	4	4	4	4	4	4	8	4	1
2	44	4	1	10	7	4	4	2	2	3	2	3	1	2	4	4	4	4	4	4	4	4	1	4	4	2	4	4	3	4	1	4	4	4	0	0	0	4	4	4	4	4	4	4	4	2	2	1
2	46	4	1	11	26	4	4	1	1	4	1	3	3	2	4	3	4	4	4	4	4	4	1	3	3	3	3	3	1	4	4	2	4	4	4	1	4	3	3	3	3	4	4	3	3	2	2	3
2	25	3	1	12	6	4	4	1	2	4	1	3	2	1	4	4	4	4	4	4	4	4	1	4	4	4	4	4	2	4	5	4	4	4	4	1	4	4	3	4	4	4	4	4	4	2	4	3
2	27	1	1	12	6	4	4	3	2	4	2	3	3	2	4	4	4	3	4	3	4	3	2	4	4	2	3	4	2	4	3	4	4	4	3	2	3	4	3	4	4	3	4	3	4	2	2	3
2	47	4	1	10	24	4	4	3	3	3	4	3	3	2	4	4	4	3	4	4	4	4	1	4	4	4	4	4	2	4	5	3	4	4	3	2	4	4	4	4	4	4	4	3	4	3	4	1
2	43	3	1	12	3	4	3	3	3	4	2	4	1	2	4	4	4	3	4	4	3	4	1	4	4	1	4	4	2	4	5	3	4	4	4	2	4	4	4	4	4	4	4	3	4	8	4	3
2	55	4	1	10	28	4	4	2	4	3	3	4	3	3	4	4	3	4	4	3	3	3	3	3	3	3	4	4	2	4	1	3	3	4	4	1	3	3	3	4	4	3	4	3	3	5	4	3
2	28	3	1	12	5	4	4	2	2	3	2	3	2	2	4	4	4	4	4	4	4	4	2	4	4	2	4	4	1	1	5	4	4	4	4	1	4	4	4	4	4	4	4	4	4	1	4	3
2	41	1	1	10	7	4	4	1	1	4	3	4	1	1	4	4	4	3	4	4	4	4	1	4	4	2	4	4	2	4	1	4	4	4	4	1	4	4	4	4	4	4	4	4	3	1	8	2
2	35	3	1	12	6	4	4	2	1	4	1	4	4	1	2	3	3	4	4	4	4	4	3	4	4	4	4	4	2	4	3	4	4	4	4	1	4	3	4	4	4	4	4	4	4	1	4	3
2	43	4	1	12	7	4	4	1	1	4	1	4	1	1	4	4	4	4	4	4	4	4	1	4	4	4	4	4	1	3	3	4	4	4	4	1	4	4	4	4	4	4	4	4	4	3	4	1
2	54	4	1	10	34	4	4	2	2	3	3	3	2	2	4	3	3	4	4	4	4	4	2	4	4	4	3	4	2	4	3	3	4	4	4	1	4	3	3	4	4	4	4	4	3	3	4	1
2	50	4	1	12	29	4	4	1	1	4	1	4	1	1	4	4	4	4	4	4	2	3	1	4	4	4	4	3	2	4	3	4	4	4	4	1	2	4	3	4	4	4	4	4	4	2	4	1
2	24	1	1	12	0	4	4	2	1	3	1	4	1	1	4	4	4	4	4	4	4	4	1	4	4	4	4	4	1	4	4	4	4	1	4	1	4	4	4	4	4	4	4	4	4	2	3	3
2	53	4	1	12	31	4	4	2	2	4	2	4	2	2	4	4	4	4	4	4	4	4	2	4	4	4	4	4	2	3	3	4	4	4	4	1	4	4	4	4	4	4	4	4	4	3	4	3
2	45	3	1	12	22	4	4	2	2	4	2	3	2	2	4	4	4	4	4	4	4	4	1	4	4	4	4	4	2	4	3	4	4	4	4	1	4	4	4	4	4	3	3	4	4	8	4	5
2	46	4	1	12	7	4	4	1	3	4	2	3	3	3	3	4	4	4	4	3	4	4	2	4	4	2	3	4	2	4	3	4	4	3	3	2	4	4	3	4	4	3	4	4	4	1	8	1
2	48	4	1	12	14	4	4	1	2	4	2	4	4	3	4	4	4	3	4	3	4	4	2	4	4	4	4	4	2	1	1	2	2	4	4	2	3	4	2	4	3	4	4	3	4	4	3	5
2	49	3	1	12	26	3	3	2	3	3	2	4	2	2	4	4	4	4	4	4	4	4	2	3	2	4	4	4	1	4	1	2	3	3	4	1	4	3	3	4	4	4	4	4	4	8	4	3
2	35	4	1	12	8	4	4	3	3	3	4	4	2	3	3	4	4	4	4	4	3	4	2	4	4	4	4	4	2	4	1	4	4	4	0	0	0	4	4	4	4	4	4	4	4	2	4	1
2	37	3	1	10	6	4	3	3	4	3	3	3	3	3	4	4	3	4	4	4	3	4	1	4	3	2	3	3	1	4	5	3	3	4	0	0	0	3	3	4	4	4	4	3	4	2	2	3
2	34	3	1	12	6	4	3	2	2	4	3	3	2	2	3	3	4	4	4	4	4	4	2	4	3	3	3	3	1	1	2	4	4	4	4	3	4	4	3	4	4	4	4	4	4	2	4	3
[truncated: 12 more columns]

## Sheet: Codebook
var name	coding	re-coding notes for scale construction	var label
Q104_YEARS	numeric		age
QA5	1=intervention, 2=control		intervention vs control arm
Q106	1=scheduled caste, 2=scheduled tribe, 3=other backward class, 4=general caste		caste
Q107	1= currently married, 2=widowed, 3=divorced, 4=separated, 5=never married		marital status
Q109	numeric		highest level of education (years)
Q110_YEAR	numeric		length of service (years)
Q114	1=strongly disagree, 2=disagree, 3=agree, 4=strongly agree		Teamwork
Q115	1=strongly disagree, 2=disagree, 3=agree, 4=strongly agree		Teamwork
Q116	1=strongly disagree, 2=disagree, 3=agree, 4=strongly agree	Reverse coded item	Teamwork
Q117	1=strongly disagree, 2=disagree, 3=agree, 4=strongly agree	Reverse coded item	Teamwork
Q118	1=strongly disagree, 2=disagree, 3=agree, 4=strongly agree		Teamwork
Q119	1=strongly disagree, 2=disagree, 3=agree, 4=strongly agree	Reverse coded item	Teamwork
Q120	1=strongly disagree, 2=disagree, 3=agree, 4=strongly agree		Teamwork
Q121	1=strongly disagree, 2=disagree, 3=agree, 4=strongly agree	Reverse coded item	Teamwork
Q122	1=strongly disagree, 2=disagree, 3=agree, 4=strongly agree	Reverse coded item	Teamwork
Q123	1=strongly disagree, 2=disagree, 3=agree, 4=strongly agree		Teamwork
Q124	1=not at all confident, 2=not very confident, 3=somewhat confident, 4=completely confident		Empowerment
Q125	1=not at all confident, 2=not very confident, 3=somewhat confident, 4=completely confident		Empowerment
Q126	1=not at all confident, 2=not very confident, 3=somewhat confident, 4=completely confident		Empowerment
Q127	1=not at all confident, 2=not very confident, 3=somewhat confident, 4=completely confident		Empowerment
Q128	1=not at all confident, 2=not very confident, 3=somewhat confident, 4=completely confident		Empowerment
Q129	1=strongly disagree, 2=disagree, 3=agree, 4=strongly agree		Job satisfaction & attachment
Q130	1=strongly disagree, 2=disagree, 3=agree, 4=strongly agree		Job satisfaction & attachment
Q131	1=strongly disagree, 2=disagree, 3=agree, 4=strongly agree	Reverse coded item	Job satisfaction & attachment
Q133	1=strongly disagree, 2=disagree, 3=agree, 4=strongly agree		Job satisfaction & attachment
Q135	1=strongly disagree, 2=disagree, 3=agree, 4=strongly agree		Job satisfaction & attachment
Q136	1=strongly disagree, 2=disagree, 3=agree, 4=strongly agree		Appreciation, support and recognition: Receive regular payment
Q137	1=strongly disagree, 2=disagree, 3=agree, 4=strongly agree		Appreciation, support and recognition: Group members appreciate your help
Q138	1=strongly disagree, 2=disagree, 3=agree, 4=strongly agree		Appreciation, support and recognition: Family is proud of your work
Q139	1=every day, 2=once in a week, 3=once in a fortnight, 4=once in a month, 5=rarely, 6=never	0=Never and Rarely; 1=Once in a month and Fortnight; 2= Once in a week and Every day	Evidence of Supportive Supervision: Frequency of interaction
Q140	1=last month, 2=last fortnight, 3=last week, 4=this week, 5=never	0=Never; 1= Last month and Fortnight; 2= This week and Last week	Evidence of Supportive Supervision: Frequency of interaction
Q141	1=last month, 2=last fortnight, 3=last week, 4=this week, 5=never	0=Never; 1= Last month and Fortnight; 2= This week and Last week	Evidence of Supportive Supervision: Frequency of interaction
Q142	1=never, 2=rarely, 3=often, 4=always	0=Never and Rarely; 1=Often; 2=Always	Evidence of supportive supervision: Encourage FLHWs to solve a problem
Q143	1=never, 2=rarely, 3=often, 4=always	0=Never and Rarely; 1=Often; 2=Always	Evidence of supportive supervision: Help FLHWs to solve a problem
Q144	1=never, 2=rarely, 3=often, 4=always	0=Always and Often; 1=Rarely; 2=Never	Evidence of supportive supervision: Tell FLHWs achieving targets are more important than teamwork
Q145	1=never, 2=rarely, 3=often, 4=always		Perceived value of HSC meetings: Find the HSC meeting pleasant
Q146	1=never, 2=rarely, 3=often, 4=always	Reverse coded item	Perceived value of HSC meetings: Find the HSC meeting stressful
Q147	1=never, 2=rarely, 3=often, 4=always		Perceived value of HSC meetings: Find the HSC meeting informative
Q148	1=strongly disagree, 2=disagree, 3=agree, 4=strongly agree		Perceived responsibility as a supervisor
Q149	1=strongly disagree, 2=disagree, 3=agree, 4=strongly agree		Perceived responsibility as a supervisor
Q150	1=strongly disagree, 2=disagree, 3=agree, 4=strongly agree		Perceived responsibility as a supervisor
Q151	1=strongly disagree, 2=disagree, 3=agree, 4=strongly agree		Perceived responsibility as a supervisor
Q152	1=strongly disagree, 2=disagree, 3=agree, 4=strongly agree		Perceived responsibility as a supervisor
Q153	1=strongly disagree, 2=disagree, 3=agree, 4=strongly agree		Perceived responsibility as a supervisor
Q154	1=strongly disagree, 2=disagree, 3=agree, 4=strongly agree		Perceived responsibility as a supervisor
Q155	1=strongly disagree, 2=disagree, 3=agree, 4=strongly agree		Perceived responsibility as a supervisor
Q161	1=report her behavior to the Block officials, 2= talk to her to see if she is facing challenges at work and offer to help, 3=provide her with additional training, 4=accompany her on her home visits to provide guidance and support, 5=ask another ASHA/AWW who is doing well to partner with her for a week or two and provide support and guidance, 8=other	0=report her behavior to the Block officials; 1= provide her with additional training & other; 2= talk to her to see if she is facing challenges at work and offer to help & accompany her on her home visits to provide guidance and support & ask another ASHA/AWW who is doing well to partner with her for a week or two and provide support and guidance	Scenario: FLHW not doing work properly
Q162	1=you tell the ASHA/AWW that she did her job, nothing else to be done; 2=advise the ASHA/AWW to visit that home again, 3= advise the ASHA/AWW to talk to the husband and mother-in-law, 4= Offer to accompany the ASHA/AWW on her next home visit to talk to the woman and provide support, 8=other	0=you tell the ASHA/AWW that she did her job, nothing else to be done; 1=advise the ASHA/AWW to visit that home again & advise the ASHA/AWW to talk to the husband and mother-in-law & other; 2 = Offer to accompany the ASHA/AWW on her next home visit to talk to the woman and provide support	Scenario: FLHW asks for advice & support
Q163	1= have the ASHA and AWW check the due list to see if all beneficiaries are listed, 2= Scold ASHA and AWW for their negligence in work, 3=ask the ASHA and AWWs about what is happening on the ground, 4= Ask the ASHA and AWW what they think needs to be done to improve the situation, 5= encourage the ASHA and AWWs to solve the issue work with the ASHA and AWW to solve the issue, 6=differences in ben…	0= Scold ASHA and AWW for their negligence in work & differences in beneficiaries occur-there's no need to do anything specific; 1= have the ASHA and AWW check the due list to see if all beneficiaries are listed & ask the ASHA and AWWs about what is happening on the ground & other; 2 = Ask the ASHA and AWW what they think needs to be done to improve the situation & encourage the ASHA and AWWs to …	Scenario: Beneficiary targets falling for immunization
Q164	1=Fixed target for various indicators; 2=Working together; 3=Regular monthly meeting; 4=Regular review of achievement		Most important process that had made their job easier
Q166	1=Fixed target for various indicators; 2=Team work; 3=Non-cash incentives; 4=Certificates given by the senior government officials; 5=Regular review of work at HSC meeting		Most important factor affecting their motivation
Q171	1=yes, 2=no		Would continue to try and achieve the targets, even if the non-financial incentives were to stop
Q172A_We are working for better cause	1=yes, 2=no		If non-financial incentive were to stop, why would they continue to try to achieve the target
Q172B_This is my duty/responsibilities.	1=yes, 2=no
Q172C_Incentive does not matter for me.	1=yes, 2=no
Q172D_Team work.	1=yes, 2=no
Q172X_OTHER	1=yes, 2=no
Q175A_Getting more respect because it works more than money	1=yes, 2=no		Impact of the non-financial incentives on their families
Q175B_It makes family happy	1=yes, 2=no
Q175C_Getting more help from family member to finish household chore	1=yes, 2=no
Q175D_Respect/value has increased for my work	1=yes, 2=no
Q175X_OTHER	1=yes, 2=no
